# Supplementary material for: Cancer of unknown primary with EGFR mutation successfully treated with targeted therapy directed by clinical next-generation sequencing: a case report
Source: BMC Cancer. 2020 Dec 2;20:1177. doi: 10.1186/s12885-020-07640-4 (PMC7709432; doi:10.1186/s12885-020-07640-4)
Supplement: Supplementary file 1 — Additional file 1: Supplementary Table 1. Target genes of the comprehensive genomic analysis. [file 12885_2020_7640_MOESM1_ESM.xlsx]

## Sheet: Sheet1
	Supplementary Table 1: Target genes of the comprehensive genomic analysis .
	ABL1	AKT1	ALK	ASXL1	ATM	BRAF
	BRCA1	BRCA2	CDKN2A	CTNNB1	DNMT3A	EGFR
	ERBB2	ESR1	FGFR1	FGFR2	FGFR3	FLT3
	GNA11	GNAQ	HRAS	IDH1	IDH2	JAK2
	KIT	KMT2A	KRAS	MAP2K2	MET	MPL
	MTOR	MYC	MYD88	NF1	NOTCH1	NPM1
	NRAS	PDGFRA	PDGFRB	PIK3CA	PIK3R1	PTEN
	PTPN11	RB1	RET	ROS1	RUNX1	SMO
	STK11	TET2	TP53	VHL	WT1
